# Supplementary material for: Healthcare utilization patterns among migrant populations: Increased readmissions suggest poorer access. A population-wide retrospective cohort study
Source: J Migr Health. 2025 Aug 9;12:100340. doi: 10.1016/j.jmh.2025.100340 (PMC12747196; doi:10.1016/j.jmh.2025.100340)
Supplement: MMC S1 — SI: Healthcare Utilization Patterns Among Migrant Populations: Increased Readmissions Suggest Poorer Access. [file mmc1.zip]

Archive with 1 entries (1 files):
- Final_Figure1.svg
